# Supplementary material for: The novel high-affinity humanized antibody IMM40H targets CD70, eliminates tumors via Fc-mediated effector functions, and interrupts CD70/CD27 signaling
Source: Front Oncol. 2023 Oct 2;13:1240061. doi: 10.3389/fonc.2023.1240061 (PMC10578964; doi:10.3389/fonc.2023.1240061)
Supplement: Supplementary file 2 [file DataSheet_2.xlsx]

## Sheet: Fig.1A
Fig.1A
	Conc.(ng/μl)	MFI Ratio
		1_1A9/1D3	2_2A2/1A2	3_2E1/1F1	4_5G8/1D4	5_12F11/1G9	6_13C6/1G6	7_13F2/1G2	8_19C7/1E1	9_22A6/1B3	10_25D6/1B4	11_26A3/1E1	12_29E3/1C8	Cusatuzumab	mIgG1-Fc
	20000	17.0446	24.2491	17.3387	8.58495	13.0531	13.0631	23.4015	14.0004	20.4379	20.4429	19.3701	22.3612	35.2101	0.980928
	6666.67	24.2518	27.1276	20.8425	11.9576	16.0433	18.0792	32.1957	20.2872	23.7251	23.3856	23.4782	26.0145	32.6843	0.957477
	2222.22	32.9877	37.4389	33.1188	19.5965	22.8544	26.3132	37.9127	21.2557	27.3826	29.6577	30.3907	32.4614	30.73	0.958827
	740.741	35.681	40.5972	37.5618	24.5163	25.9374	28.892	41.0278	16.4399	28.7785	34.5503	32.7189	34.8495	26.1885	0.972396
	246.914	38.7676	36.6599	34.8737	24.6742	24.683	26.5063	40.7101	8.97043	24.6843	33.9943	34.7821	34.6735	18.5244	0.961194
	82.3045	29.5137	28.2778	24.2458	19.3365	17.7488	19.3289	37.2309	4.56311	14.8568	29.4272	29.6083	29.6891	10.51	0.93963
	27.4348	18.0097	18.8288	14.6868	10.9489	9.95906	10.5178	24.7932	2.4728	7.69569	20.3271	19.7302	19.9356	5.12275	0.963025
	9.14495	10.1129	10.3609	7.19758	5.25412	4.78982	5.17144	12.7346	1.42907	3.64964	10.7685	10.0163	9.99655	2.23754	0.959778
	3.04832	5.17588	4.86078	3.48521	2.78135	2.45716	2.75219	6.39783	1.16736	2.04283	5.01447	4.92325	4.95163	1.32993	0.955548
	1.01611	2.95043	2.63734	2.14022	1.78584	1.77408	1.79556	3.84192	0.999369	1.33393	2.68742	2.64949	2.53864	1.06269
	0.338702	2.09965	2.20406	1.70678	1.34919	1.42362	1.57854	2.49071	0.963454	3.59712	1.64924	1.60848	1.60183	0.909678
	0.112901	1.74369	1.86816	1.61405	1.15907	1.18379	1.30453	1.94027	1.01416	1.17501	1.2848	1.20151	1.21701	0.929293

## Sheet: Fig.1B
Fig.1B
	Conc.(ng/μl)	MFI
		IMM40 1A9/mFc	IMM40 2A2/mFc	IMM40 13F2/mFc	IMM40 19C7/mFc	IMM40 26A3/mFc	IMM40 29E3/mFc	Cusatuzumab	mIgG1-Fc
	10000	58.9	58	55.3	58.2	56.3	64.5	51.9	91.3
	3333.33	56.7	56.7	56.3	59.2	59.3	56	56.9	94.6
	1111.11	57.8	55	55.1	58.8	54.9	56.1	56.8	97.8
	370.37	59.5	60.4	57.7	66	58.2	56.6	59.6	94.4
	123.457	58.3	59	53.5	72.8	57.1	56.9	62.2	87.5
	41.1523	61.5	60.4	58.1	75.9	56.8	59.9	65.6	88.7
	13.7174	74.2	73	62.4	82.1	62.4	63.8	76	88.7
	4.57247	82.4	77.2	72.3	76.7	68.8	68.2	77.3
	1.52416	77.4	81	70.3	77.7	83.1	74.9	79
	0.508053	90.2	112.7	84.6	78.7	90.6	82.9	79
	0.169351	74.5	80.6	71.2	74.4	68.1	78.2	76.6
	0.0564503	92.1	89.4	81.2	78.1	82.9	83.6	79.7

## Sheet: Fig.3A
Fig.3A
	Conc.(ng/μl)	MFI
		CD70-mAb D3-Ab4	CD70-mAb D4	CD70-mAb D5-8A1	CD70-mAb D6-Ab8	CD70-mAb D5-7F2	CD70-mAb D6-Ab4	IMM40H	Cusatuzumab	hIgG1-Fc
	10000	146.082	209.4	315.01	227.86	212.88	208.56	240.31	205.24	69.59
	3333.33	153.908	190.19	191.01	215.04	183.5	202.43	227.28	179.87	36.67
	1111.11	131.07	161.71	100.89	200.63	175	170.74	225.98	143.17	25.52
	370.37	114.585	121.91	49.19	167.22	149.04	135.89	208.6	115.23	17.36
	123.457	107.948	79.34	25.74	131.98	114.86	87.83	184.3	86.34	13.52
	41.1523	86.9993	46.99	17.77	77.5	64.46	47.81	136.22	54.05	12.6
	13.7174	52.0971	27.31	14.71	40.47	36.8	27.14	77.02	32.33	12.22
	4.57247	31.0664	17.67	13.8	23.19	22.83	18.45	40.48	20.07	11.63
	1.52416	19.9416	14.85	13.39	17.31	16.98	15.07	24.07	16.14	12.57
	0.508053	16.1784	12.46	13	14.04	13.95	13.46	17.01	13.5	11.71
	0.169351	15.0812	12.46	12.35	13.66	13.24	12.54	14.44	12.76	11.79

## Sheet: Fig.3B
Fig.3B
	Conc.(ng/μl)	MFI
		CD70-mAb D3	CD70-mAb D4	CD70-mAb D5-8A1	CD70-mAb D6-Ab8	CD70-mAb D5-7F2	CD70-mAb D6-Ab4	IMM40H	Cusatuzumab	hIgG1-Fc
	10000	424.263	375.57	515.49	451.27	440.48	461.77	471.39	414.97	10.32
	3333.33	429.727	358.5	387.75	439.97	423.95	457.2	483.59	407.14	8.74
	1111.11	418.069	348.01	208.59	441.17	428.22	426.76	470.32	392.83	9.06
	370.37	405.217	306.27	98.14	434.55	395.32	388.43	457.97	324.42	8.53
	123.457	340.337	194.01	39.72	375.64	303.34	222.18	449.84	205.29	8.84
	41.1523	200.935	91.19	18.99	191.82	139.51	101.5	360.05	102.3	9.13
	13.7174	83.0699	39.62	12.07	69.47	62.08	40.26	160.47	43.82	10.73
	4.57247	33.6236	19.43	9.71	33.12	26.03	19.18	65.12	21.81	9.61
	1.52416	18.1342	12.2	8.76	17.36	14.48	11.9	29.79	12.37	9.54
	0.508053	11.6059	10.9	8.48	11.48	10.87	10.51	14.74	10.8	10.27
	0.169351	7.8465	9.62	8.79	10.49	9.73	9.59	11.25	9.7	10.26

## Sheet: Fig.4
Fig.4
	Conc.(ng/μl)	CD69 Expression (MFI)
		CD70-mAb D3	CD70-mAb D4	CD70-mAb D5-8A1	CD70-mAb D6-Ab8	CD70-mAb D5-7F2	CD70-mAb D6-Ab4	IMM40H	Cusatuzumab	hIgG1-Fc
	333.333	45.284	28.64	45.16	28.42	25.25	25.17	21.95	26.68	83.8
	111.111	51.5	37.12	62.4	39.59	32.65	35.65	23.13	33.31	89.3
	37.037	64.344	46.88	67.66	50.8	42.27	54.24	26.51	38.97	78.45
	12.3457	77.448	54.84	75.75	74.37	66.95	68.85	36.9	57.34	77.46
	4.11523	75.716	60.25	71.26	79.34	80.73	95.75	50.45	70.52	75.74
	1.37174	82.808	78.06	86.07	89.13	89.93	93.87	79.61	88.64	84.99
	0.457247	85.656	73.91	81.56	97.95	92.07	84.68	72.09	76	80.54
	0.152416	81.66	76.32	77.73	89.7	94.03	87.52	89.34	83.83	79.59
	0.0508053	71.556	77.58	85.36	85.24	102.22	96.17	93.58	90.19	92.84
	0.0169351	91.032	92.84	88.18	89.91	99.98	108.16	98.37	88.52	80.49
	0.00564503		84.03	89.91	96.38	95.47	97.83	97.33	83.08	78.74

## Sheet: Fig.5A
Fig.5A
	Conc.(ng/μl)	Lysis%
		CD70-mAb D3	CD70-mAb D4	CD70-mAb D5-8A1	CD70-mAb D6-Ab8	CD70-mAb D5-7F2	CD70-mAb D6-Ab4	IMM40H	Cusatuzumab	hIgG1-Fc
	250	53.2215	61.51	58.85	58.58	43.02	51.29	48.83	66.33	6.19
	83.3333	53.519	58.26	41.46	59.27	47.2	54.99	53.75	70.13	5.33
	27.7778	51.0949	52.49	23.49	49.64	39.61	45.63	59.61	68.68	4.82
	9.25926	44.1646	37.58	12.97	34.12	30.73	27.46	61.09	59.19	4.11
	3.08642	31.9304	19.02	7.33	21.69	17.98	13.89	48.7	45.93	5.42
	1.02881	15.6392	9.25	5.3	9.64	9.47	6.44	30.13	29.92	5.81
	0.342936	8.13924	4.93	5.79	6.73	5.23	6.08	15.51	14.39	4.49
	0.114312	4.55696	7.3	5.36	5.4	6.06	4.68	8.71	8.36	6.65
	0.0381039	4.3038	3.18	5.13	4.82	7.32	4.23	6.1	7.46	5.4
	0.0127013	4.47468	6.45	5.13	6.45	4.85	6.86	5.69	4.52	6.11
	0.00423377	4.31013	5.35	4.29	6.35	5.66	4.44	5.91	4.49	5.58

## Sheet: Fig.5B
Fig.5B
	Conc.(ng/μl)	Lysis%
		CD70-mAb D3	CD70-mAb D4	CD70-mAb D5-8A1	CD70-mAb D6-Ab8	CD70-mAb D5-7F2	CD70-mAb D6-Ab4	IMM40H	Cusatuzumab	hIgG1-Fc
	250	46.58	44.06	46.39	47.87	31.11	33.99	31.12	48.72	16.37
	83.3333	46.57	42.07	44.41	52.07	34.25	46.82	39.47	61.55	19.26
	27.7778	44.83	39.63	29.87	50.34	36.12	45.56	51.97	63.65	18.58
	9.25926	37.35	31.02	23.56	42.46	30.02	31.33	55.34	59.47	17.42
	3.08642	29.63	23.7	21.01	26.4	24.41	25.15	46.07	47.39	17.5
	1.02881	20.38	18.45	18.16	17.7	21.41	20.8	32.32	32.39	16.93
	0.342936	17.51	14.88	17.48	21.5	18.3	18.62	24.59	23.12	16.86
	0.114312	14.94	15.93	16.08	16.16	17.37	19.12	19.12	19.01	18.53
	0.0381039	15.73	16.89	17.89	19.22	17.86	19.08	19.46	18.97	18.26
	0.0127013	16.02	17.74	17.59	17.14	20.1	17.42	20.22	19.24	17.35
	0.00423377	16.81	19.61	19.3	18.39	20.53	19.22	18.44	21.26	18.2

## Sheet: Fig.5C
Fig.5C
	Conc.(ng/μl)
		IMM40H	Cusatuzumab	hIgG1-Fc
	1000	47.3383	40.1075	-2.22819
	333.333	51.7947	41.1999
	111.111	53.3206	48.8295
	37.037	51.8294	46.1072
	12.3457	37.2117	41.3733
	4.11523	21.7271	34.4026
	1.37174	8.46194	19.8717
	0.457247	1.07508	8.8781
	0.152416	2.27155	11.8259
	0.0508053	-9.69308	1.80336

## Sheet: Fig. 6A
Fig.6A
	Conc.(nM)	phagocytic index（%）
		CD70-mAb D3	CD70-mAb D4	CD70-mAb D5-8A1	CD70-mAb D6-Ab8	CD70-mAb D5-7F2	CD70-mAb D6-Ab4	IMM40H	Cusatuzumab	hIgG1-Fc
	10	37.51	38.01	32.81	37.21	36.71	36.84	30.81	27.71	6.01
	3.33333	38.81	38.91	37.8	37.03	38.11	38.31	37.72	30.89	8.91
	1.11111	35.21	41.3	38.46	35.76	36.51	40.76	37.67	33.56	3.31
	0.37037	39.11	34.21	28.33	38.98	32.54	38.97	33.52	27.32	3.88
	0.123457	28.91	29.8	17.26	34.93	25.44	32.86	36.16	29.4	4.81
	0.0411523	20.61	19.81	12.01	20.41	15.97	24.81	30.78	15.24	3.51
	0.0137174	15.21	11.21	9.51	12.11	11.91	11.71	22.65	8.88	4.15
	0.00457247	8.71	8.11	3.26	7.21	7.84	6.11	11.39	3.81	0
	0.00152416	5.61	8.11	4.21	3.51	3.07	3.11	3.35	3.04
	0.000508053	7.61	4.41	4.01	6.01	4.71	2.13	3.23	1.46

## Sheet: Fig. 6B
Fig.6B
	Conc.(nM)	phagocytic index（%）
		CD70-mAb D3	CD70-mAb D4	CD70-mAb D5-8A1	CD70-mAb D6-Ab8	CD70-mAb D5-7F2	CD70-mAb D6-Ab4	IMM40H	Cusatuzumab	hIgG1-Fc
	10	36.7	46.7	48.6	43	32.3	32	20.4	21.7	3
	3.33333	48.5	58.3	59.1	53.3	51.1	52.2	31.3	39	7.2
	1.11111	59	61	51.8	57.7	55.7	56.1	40.8	53.9	5.6
	0.37037	56.6	60.4	40.4	61.5	47.1	54.62	49.6	47	5.1
	0.123457	56.5	49.2	21.9	50.2	37.8	43.2	51.4	38.4	2.3
	0.0411523	53.3	37.2	10.8	38.1	23.6	28	47.4	28.2	1
	0.0137174	40.5	21.6	4.8	23.2	15.5	11.3	40.7	14.3	0.2
	0.00457247	29.3	12.4	5.1	7.7	2.9	0.8	28.5	8	0
	0.00152416	18.7	8.3	3.6	4.1	4.6	0.1	13.8	1.6
	0.000508053	11.1	7.2	4.9	2.6	3.4	-1.9	10.4	1.8

[truncated: 13 more sheets: Fig.7, Fig.8, Fig.9, Fig.10, Table 1, Table 2, Fig.S1A, Fig.S2, Fig.S3, Fig.S4, Fig.S5, Fig.S7, Fig.S8]
